# Supplementary material for: Validation of FRET Assay for the Screening of Growth Inhibitors of Escherichia coli Reveals Elongasome Assembly Dynamics
Source: Int J Mol Sci. 2015 Jul 31;16(8):17637–54. doi: 10.3390/ijms160817637 (PMC4581212; doi:10.3390/ijms160817637)
Supplement: Supplementary file 1 [file ijms-16-17637-s001.zip]

Archive with 3 entries (2 files):
- ijms-82313-Supplementary Information/
- ijms-82313-Supplementary Information/ijms-82313-Supplementary 1-for publish.pdf
- ijms-82313-Supplementary Information/ijms-82313-Supplementary 2-for publish.pptx
